# Supplementary material for: simplifyEnrichment: A Bioconductor Package for Clustering and Visualizing Functional Enrichment Results
Source: Genomics Proteomics Bioinformatics. 2022 Jun 6;21(1):190–202. doi: 10.1016/j.gpb.2022.04.008 (PMC10373083; doi:10.1016/j.gpb.2022.04.008)
Supplement: Supplementary File S1 — Definition of gene overlap coefficients [file mmc1.zip]

Archive with 1 entries (1 files):
- supplS01_coefficient_definition.html
